# Supplementary material for: Sustainable Elimination of Schistosomiasis in Ethiopia—A Five-Year Follow-Up Study
Source: Trop Med Infect Dis. 2022 Sep 1;7(9):218. doi: 10.3390/tropicalmed7090218 (PMC9501490; doi:10.3390/tropicalmed7090218)
Supplement: Supplementary file 1 [file tropicalmed-07-00218-s001.zip]

Archive with 1 entries (1 files):
- tropicalmed-1830511-supplementary.pdf
